# Supplementary material for: Fibroblast Activation Protein Is Expressed by Altered Osteoprogenitors and Associated to Disease Burden in Fibrous Dysplasia
Source: Cells. 2024 Aug 27;13(17):1434. doi: 10.3390/cells13171434 (PMC11394668; doi:10.3390/cells13171434)
Supplement: Supplementary file 1 [file cells-13-01434-s001.zip]

Archive with 2 entries (2 files):
- MDPI Cells - supplementary file S1.xlsx
- MDPI Cells - supplementary file S2.xlsx
