# Supplementary material for: Fibroblast Activation Protein Is Expressed by Altered Osteoprogenitors and Associated to Disease Burden in Fibrous Dysplasia
Source: Cells. 2024 Aug 27;13(17):1434. doi: 10.3390/cells13171434 (PMC11394668; doi:10.3390/cells13171434)
Supplement: Supplementary file 1 [file cells-13-01434-s001.zip › MDPI Cells - supplementary file S1.xlsx]

## Sheet: Search Terms
Pubmed:
("fibrous dysplasia"[MeSH Terms] OR "fibrous dysplasia"[Title/Abstract]) AND ("gene expression profiling"[MeSH Terms] OR "transcriptome"[MeSH Terms] OR transcriptomics[Title/Abstract] OR "RNA-Seq"[Title/Abstract] OR microarray[Title/Abstract] OR "nanostring"[Title/Abstract] OR "high-throughput nucleotide sequencing"[MeSH Terms]) LINK
Scopus:
(TITLE-ABS-KEY("fibrous dysplasia") OR TITLE-ABS-KEY("fibro-osseous lesion")) AND (TITLE-ABS-KEY("gene expression profiling") OR TITLE-ABS-KEY("transcriptome") OR TITLE-ABS-KEY("transcriptomics") OR TITLE-ABS-KEY("RNA-Seq") OR TITLE-ABS-KEY("microarray") OR TITLE-ABS-KEY("nanostring") OR TITLE-ABS-KEY("high-throughput sequencing")) LINK
Web of Science:
AB=("fibrous dysplasia") AND AB=("gene expression profiling" OR "transcriptome" OR "transcriptomics" OR "RNA-Seq" OR "microarray" OR "nanostring" OR "high-throughput sequencing") LINK

## Sheet: Overall
Step/Remaining	PubMed	WebOfScience	Scopus	Total
1) Search	-	-	-
2) ID Pubs	15	7	64
3) Exclude no mRNA data/<10 genes	7	3	7
4) Review pubs
5) ID Addl pubs				2 from citations
6) Total # pubs Reviewed				9
7) # pubs reporting FAP mRNA data				4
8) # pubs with proper groups				3
9) # pubs related to FD				3

## Sheet: PubMed
Green = FD mRNA study with >10 genes; n=7
Kim, H. Y., et al. (2024). "Patient-Derived Organoids Recapitulate Pathological Intrinsic and Phenotypic Features of Fibrous Dysplasia." Cells 13(9).
Kiss, J., et al. (2010). "Gene expression patterns in the bone tissue of women with fibrous dysplasia." Am J Med Genet A 152a(9): 2211-2220.
Ling, Z., et al. (2022). "Differential expression profiles and function prediction of tRNA-derived fragments in fibrous dysplasia." Arch Oral Biol 135: 105347.
Lyskjaer, I., et al. (2021). "DNA methylation-based profiling of bone and soft tissue tumours: a validation study of the 'DKFZ Sarcoma Classifier'." J Pathol Clin Res 7(4): 350-360.
Michel, Z., et al. (2024). "Transcriptomic Signature and Pro-Osteoclastic Secreted Factors of Abnormal Bone-Marrow Stromal Cells in Fibrous Dysplasia." Cells 13(9).
Onodera, S., et al. (2020). "Hedgehog Activation Regulates Human Osteoblastogenesis." Stem Cell Reports 15(1): 125-139.
Pannone, G., et al. (2022). "Expression of Beta-Catenin, Cadherins and P-Runx2 in Fibro-Osseous Lesions of the Jaw: Tissue Microarray Study." Biomolecules 12(4).
Persichetti, A., et al. (2022). "Nanostring technology on Fibrous Dysplasia bone biopsies. A pilot study suggesting different histology-related molecular profiles." Bone Rep 16: 101156.
Raimondo, D., et al. (2020). "Changes in gene expression in human skeletal stem cells transduced with constitutively active Gsα correlates with hallmark histopathological changes seen in fibrous dysplastic bone." PLoS One 15(1): e0227279.
Salinas-Souza, C., et al. (2015). "GNAS mutations are not detected in parosteal and low-grade central osteosarcomas." Mod Pathol 28(10): 1336-1342.
Shin, S. J., et al. (2017). "Frequency of GNAS R201H substitution mutation in polyostotic fibrous dysplasia: Pyrosequencing analysis in tissue samples with or without decalcification." Sci Rep 7(1): 2836.
Vado, Y., et al. (2024). "Choosing the Best Tissue and Technique to Detect Mosaicism in Fibrous Dysplasia/McCune-Albright Syndrome (FD/MAS)." Genes (Basel) 15(1).
Zhao, Z., et al. (2020). "Multiple primary tumors: a case report and review of the literature." BMC Musculoskelet Disord 21(1): 394.
Zhou, S. H., et al. (2014). "Gene expression profiling of craniofacial fibrous dysplasia reveals ADAMTS2 overexpression as a potential marker." Int J Clin Exp Pathol 7(12): 8532-8541.
Zhu, G. G., et al. (2024). "DNA Mutational and Copy Number Variation Profiling of Primary Craniofacial Osteosarcomas by Next-Generation Sequencing." Head Neck Pathol 18(1): 48.

## Sheet: Web of Science
Green = FD mRNA study with >10 genes; n=3
Ling, Z. J., et al. (2022). "Differential expression profiles and function prediction of tRNA-derived fragments in fibrous dysplasia." Archives of Oral Biology 135.
Michel, Z., et al. (2024). "Transcriptomic Signature and Pro-Osteoclastic Secreted Factors of Abnormal Bone-Marrow Stromal Cells in Fibrous Dysplasia." Cells 13(9).
Pannone, G., et al. (2022). "Expression of Beta-Catenin, Cadherins and P-Runx2 in Fibro-Osseous Lesions of the Jaw: Tissue Microarray Study." Biomolecules 12(4).
Persichetti, A., et al. (2022). "Nanostring technology on Fibrous Dysplasia bone biopsies. A pilot study suggesting different histology-related molecular profiles." Bone Reports 16.
Tsang, K. M., et al. (2010). "Alternate protein kinase A activity identifies a unique population of stromal cells in adult bone." Proceedings of the National Academy of Sciences of the United States of America 107(19): 8683-8688.
Zhao, Z. Q., et al. (2020). "Multiple primary tumors: a case report and review of the literature." Bmc Musculoskeletal Disorders 21(1).
Zhou, S. H., et al. (2014). "Gene expression profiling of craniofacial fibrous dysplasia reveals ADAMTS2 overexpression as a potential marker." International Journal of Clinical and Experimental Pathology 7(12): 8532-U8821.

## Sheet: Scopus
Green = FD mRNA study with >10 genes; n=8
Abeykoon, J. P., et al. (2022). "Mimics of Erdheim–Chester disease." British Journal of Haematology 196(4): 984-994.
Abramovits, W. and M. Oquendo (2013). "Introduction to autoinflammatory syndromes and diseases." Dermatologic Clinics 31(3): 363-385.
Agaram, N. P. (2022). "Molecular genetics of bone tumors." Diagnostic Histopathology 28(12): 541-551.
Aliprantis, A. O., et al. (2008). "NFATc1 in mice represses osteoprotegerin during osteoclastogenesis and dissociates systemic osteopenia from inflammation in cherubism." Journal of Clinical Investigation 118(11): 3775-3789.
Alodaini, A. A., et al. (2023). "A case of neonatal osteofibrous dysplasia with novel CDK12 and DDR2 mutations." Bone Reports 18.
Antal, G., et al. (2024). "Case report: Initial atypical skeletal symptoms and dental anomalies as first signs of Gardner syndrome: the importance of genetic analysis in the early diagnosis." Pathology and Oncology Research 30.
Araki, Y., et al. (2023). "A validation study for the utility of serum microRNA as a diagnostic and prognostic marker in patients with osteosarcoma." Oncology Letters 25(6).
Baumhoer, D., et al. (2019). "An update of molecular pathology of bone tumors. Lessons learned from investigating samples by next generation sequencing." Genes Chromosomes and Cancer 58(2): 88-99.
Carmignac, V., et al. (2021). "Mosaic NEK9 mutation, fibrous dysplasia and premature puberty in naevus comedonicus syndrome." British Journal of Dermatology 185(6): 1247-1249.
Chen, C., et al. (2023). "Diagnostic value of MDM2 RNA in situ hybridization for low-grade osteosarcoma: Consistency comparison of RNA in situ hybridization, fluorescence in situ hybridization, and immunohistochemistry." Virchows Archiv 482(6): 999-1010.
Cox, J. L., et al. (2017). "Two cases of Mazabraud syndrome and identification of a GNAS R201H mutation by next-generation sequencing." Virchows Archiv 470(5): 589-593.
Cui, Q., et al. (2021). "Maternal GNAS Contributes to the Extra-Large G Protein α-Subunit (XLαs) Expression in a Cell Type-Specific Manner." Frontiers in Genetics 12.
Deng, Z., et al. (2023). "Abdominal infection combined with pneumoperitoneum after renal transplantation: A case report." Medicine (United States) 102(5): E32836.
Dong, X., et al. (2022). "Fibrous dysplasia in cardio-facio-cutaneous syndrome: A case report and review of literature." American Journal of Medical Genetics, Part A 188(9): 2732-2737.
Hameed, M. (2015). "Clinical applications of molecular markers in bone tumors." Advances in Anatomic Pathology 22(6): 337-344.
Hong, G., et al. (2024). "A genetic mouse model mimicking MET related human osteofibrous dysplasia is characterized by delays in fracture repair and defective osteogenesis." FASEB Journal 38(14).
Kashima, T. G., et al. (2009). "Periostin, a novel marker of intramembranous ossification, is expressed in fibrous dysplasia and in c-Fos-overexpressing bone lesions." Human Pathology 40(2): 226-237.
Kim, H. G., et al. (2022). "Osteosarcoma Arising in Fibrous Dysplasia of the Long Bone: Characteristic Images and Molecular Profiles." Diagnostics 12(7).
Kim, H. Y., et al. (2024). "Patient-Derived Organoids Recapitulate Pathological Intrinsic and Phenotypic Features of Fibrous Dysplasia." Cells 13(9).
Kiss, J., et al. (2010). "Gene expression patterns in the bone tissue of women with fibrous dysplasia." American Journal of Medical Genetics, Part A 152(9): 2211-2220.
Kiss, J., et al. (2010). "Changes of gene expression and its role in pathogenesis in fibrous and non-fibrous dysplastic bone tissues in women." Orvosi Hetilap 151(40): 1656-1665.
Kittaka, M., et al. (2024). "Loss-of-function OGFRL1 variants identified in autosomal recessive cherubism families." JBMR Plus 8(6).
Komori, T. (2020). "Molecular processes in chondrocyte biology." International Journal of Molecular Sciences 21(11): 1-4.
Lee, C. H., et al. (2008). "Gene expression profiling identifies p63 as a diagnostic marker for giant cell tumor of the bone." Modern Pathology 21(5): 531-539.
Legrand, M. A., et al. (2020). "A Signature of Circulating miRNAs Associated With Fibrous Dysplasia of Bone: the mirDys Study." Journal of Bone and Mineral Research 35(10): 1881-1892.
Legrand, M. A., et al. (2020). "GNAS mutated thyroid carcinoma in a patient with Mc Cune Albright syndrome." Bone Reports 13.
Ling, Z., et al. (2022). "Differential expression profiles and function prediction of tRNA-derived fragments in fibrous dysplasia." Archives of Oral Biology 135.
Lung, H., et al. (2024). "Wnt pathway inhibition with the porcupine inhibitor LGK974 decreases trabecular bone but not fibrosis in a murine model with fibrotic bone." JBMR Plus 8(5).
Luo, Y., et al. (2021). "Role of PRPS2 as a prognostic and therapeutic target in osteosarcoma." Journal of Clinical Pathology 74(5): 321-326.
Lyskjær, I., et al. (2021). "DNA methylation-based profiling of bone and soft tissue tumours: a validation study of the ‘DKFZ Sarcoma Classifier’." Journal of Pathology: Clinical Research 7(4): 350-360.
Maloney, N. and K. Linos (2019). "Monostotic Fibrous Dysplasia of the Lumbar Spine With Secondary Features of Solid Variant Aneurysmal Bone Cyst." Clinical Pathology 12.
Michel, Z., et al. (2024). "Transcriptomic Signature and Pro-Osteoclastic Secreted Factors of Abnormal Bone-Marrow Stromal Cells in Fibrous Dysplasia." Cells 13(9).
Morice, A., et al. (2020). "Cherubism as a systemic skeletal disease: Evidence from an aggressive case." Bmc Musculoskeletal Disorders 21(1).
Mundy, C., et al. (2023). "Palovarotene Action Against Heterotopic Ossification Includes a Reduction of Local Participating Activin A-Expressing Cell Populations." JBMR Plus 7(12).
Ninomiya, H., et al. (2022). "A rare pediatric case of McCune-Albright syndrome with acute visual disturbance: Case report." Medicine (United States) 101(6).
Onodera, S., et al. (2020). "Hedgehog Activation Regulates Human Osteoblastogenesis." Stem Cell Reports 15(1): 125-139.
Pan, K. S., et al. (2020). "Successful Intravascular Treatment of an Intraosseous Arteriovenous Fistula in Fibrous Dysplasia." Calcified Tissue International 107(2): 195-200.
Pannone, G., et al. (2022). "Expression of Beta-Catenin, Cadherins and P-Runx2 in Fibro-Osseous Lesions of the Jaw: Tissue Microarray Study." Biomolecules 12(4).
Persichetti, A., et al. (2022). "Nanostring technology on Fibrous Dysplasia bone biopsies. A pilot study suggesting different histology-related molecular profiles." Bone Reports 16.
Pitsava, G., et al. (2022). "Disorders of the adrenal cortex: Genetic and molecular aspects." Frontiers in Endocrinology 13.
Podkalicka, P., et al. (2020). "Hypoxia as a driving force of pluripotent stem cell reprogramming and differentiation to endothelial cells." Biomolecules 10(12): 1-30.
Qiu, F., et al. (2023). "Solitary scalp folliculocystic and collagen hamartoma caused by c.2353C>T TSC2 somatic mutation in a sporadic case of tuberous sclerosis complex with calvarial fibrous dysplasia." European Journal of Dermatology 33(2): 176-178.
Raimondo, D., et al. (2020). "Changes in gene expression in human skeletal stem cells transduced with constitutively active Gsα correlates with hallmark histopathological changes seen in fibrous dysplastic bone." PLoS One 15(1).
Salinas-Souza, C., et al. (2015). "GNAS mutations are not detected in parosteal and low-grade central osteosarcomas." Modern Pathology 28(10): 1336-1342.
Saloustros, E., et al. (2017). "Celecoxib treatment of fibrous dysplasia (FD) in a human FD cell line and FD-like lesions in mice with protein kinase A (PKA) defects." Molecular and Cellular Endocrinology 439: 165-174.
Sharova, M., et al. (2023). "Rare IFT140-Associated Phenotype of Cranioectodermal Dysplasia and Features of Diagnostic Journey in Patients with Suspected Ciliopathies." Genes 14(8).
Shigeishi, H., et al. (2009). "Amphiregulin induces proliferative activities in osseous dysplasia." Journal of Dental Research 88(6): 563-568.
Shin, S. J., et al. (2017). "Frequency of GNAS R201H substitution mutation in polyostotic fibrous dysplasia: Pyrosequencing analysis in tissue samples with or without decalcification." Scientific Reports 7(1).
Stanley, A., et al. (2022). "Dynamics of skeletal muscle-resident stem cells during myogenesis in fibrodysplasia ossificans progressiva." npj Regenerative Medicine 7(1).
Sviridov, E. G., et al. (2019). "Clinical case of mandibular fibro-osseous lesions with giant multinuclear cells: Molecular-genetic differential diagnostic analysis." Genes and Cells 14(4): 77-81.
Szurian, K., et al. (2018). "Role of Next-Generation Sequencing as a Diagnostic Tool for the Evaluation of Bone and Soft-Tissue Tumors." Pathobiology 84(6): 323-338.
Tiemann-Boege, I., et al. (2021). "Pathogenic postzygotic mosaicism in the tyrosine receptor kinase pathway: potential unidentified human disease hidden away in a few cells." FEBS Journal 288(10): 3108-3119.
Tonge, D. P., et al. (2013). "The role of microRNAs in the pathogenesis of MMPi-induced skin fibrodysplasia." BMC Genomics 14(1).
Tsang, K. M., et al. (2010). "Alternate protein kinase A activity identifies a unique population of stromal cells in adult bone." Proceedings of the National Academy of Sciences of the United States of America 107(19): 8683-8688.
Tugwood, J. D., et al. (2012). "Fibrodysplasia induced in dog skin by a matrix metalloproteinase (MMP) inhibitor-a mechanistic analysis." Toxicological Sciences 127(1): 236-245.
Vado, Y., et al. (2024). "Choosing the Best Tissue and Technique to Detect Mosaicism in Fibrous Dysplasia/McCune–Albright Syndrome (FD/MAS)." Genes 15(1).
Wang, A., et al. (2023). "Update of pediatric bone tumors—other mesenchymal tumors of bone, hematopoietic neoplasms of bone, and WHO classification of undifferentiated small round cell sarcomas of bone." Skeletal Radiology 52(8): 1443-1463.
Wang, J., et al. (2024). "Proteomic Insights into Osteoporosis: Unraveling Diagnostic Markers of and Therapeutic Targets for the Metabolic Bone Disease." Biomolecules 14(5).
Wood, L. D., et al. (2017). "Patients with McCune-Albright syndrome have a broad spectrum of abnormalities in the gastrointestinal tract and pancreas." Virchows Archiv 470(4): 391-400.
Xie, X., et al. (2022). "A Comprehensive Understanding of the Genomic Bone Tumor Landscape: A Multicenter Prospective Study." Frontiers in Oncology 12.
Yap, F. H. X., et al. (2021). "Malignant transformation of fibrous dysplasia into osteosarcoma confirmed with TP53 somatic mutation and mutational analysis of GNAS gene." Pathology 53(5): 652-654.
Zhao, Z., et al. (2020). "Multiple primary tumors: A case report and review of the literature." Bmc Musculoskeletal Disorders 21(1).
Zhou, S. H., et al. (2014). "Gene expression profiling of craniofacial fibrous dysplasia reveals ADAMTS2 overexpression as a potential marker." International Journal of Clinical and Experimental Pathology 7(12): 8532-8541.
Zhu, G. G., et al. (2024). "DNA Mutational and Copy Number Variation Profiling of Primary Craniofacial Osteosarcomas by Next-Generation Sequencing." Head and Neck Pathology 18(1).

## Sheet: From Citations
Cited by: Raimondo et al. 2020, Kim et al. 2024, Michel et al. 2024
Piersanti, S., et al. (2010). "Transfer, analysis, and reversion of the fibrous dysplasia cellular phenotype in human skeletal progenitors." J Bone Miner Res 25(5): 1103-1116.
Cited by: Kim et al. 2024, Michel et al. 2024
de Castro, L. F., et al. (2024). "RANKL inhibition reduces lesional cellularity and Gα(s) variant expression and enables osteogenic maturation in fibrous dysplasia." Bone Res 12(1): 10.
