# Supplementary material for: Fibroblast Activation Protein Is Expressed by Altered Osteoprogenitors and Associated to Disease Burden in Fibrous Dysplasia
Source: Cells. 2024 Aug 27;13(17):1434. doi: 10.3390/cells13171434 (PMC11394668; doi:10.3390/cells13171434)
Supplement: Supplementary file 1 [file cells-13-01434-s001.zip › MDPI Cells - supplementary file S2.xlsx]

## Sheet: SBS and FAPa plasma levels
Sample number	Skeletal burden score	FAPα in plasma (ng/mL)	Sex	Age	Endocrinopathies	Ongoing bisphosphonate treatment
FD003	8.67	86.1701	Male	26	No	Yes
FD007	54.51	66.9622	Female	47	Yes	No
FD020	52.38	25.7926	Male	71	No	No
FD021	31.52	34.6117	Female	22	Yes	No
FD022	45.82	86.1197	Female	40	Yes	No
FD025	67.02	108.261	Male	23	Yes	Yes
FD029	23.08	71.3049	Female	54	Yes	No
FD034	52.81	189.442	Female	41	Yes	No
FD039	31.85	78.1416	Female	41	Yes	No
FD043	12.75	26.1552	Male	33	Yes	No
FD046	66.65	69.6513	Male	30	Yes	Yes
FD047	70.55	95.7156	Female	27	Yes	No
FD048	8.53	39.2497	Female	57	Yes	Yes
FD049	70.61	133.261	Female	28	Yes	No
FD050	47.41	102.409	Female	28	Yes	No
FD052	58.05	63.8413	Male	41	Yes	Yes
FD053	44.91	25.9026	Female	28	Yes	Yes
FD054	49.79	77.775	Female	22	Yes	No
FD056	75	40.3332	Female	46	Yes	No
FD060	68.1	60.3648	Male	57	Yes	No
FD065	22.16	9.39608	Female	23	No	No
FD067	59.51	36.7888	Male	56	Yes	No
FD071	6.31	52.2242	Female	44	No	No
FD072	2.89	39.7528	Female	47	Yes	No
FD073	49.66	66.0549	Male	19	Yes	No
FD078	64.2	139.585	Female	57	Yes	No
FD088	29.58	106.866	Male	49	No	No
FD102	46.99	58.55	Male	19	Yes	Yes
FD104	57.04	145.484	Male	50	Yes	No
FD111	7.56	120.568	Female	19	No	No
FD118	44.38	95.0431	Female	24	Yes	No
FD121	75	82.7051	Male	19	Yes	No
FD132	71.78	153.955	Female	22	Yes	Yes
FD139	7.17	27.4773	Male	20	Yes	No
FD148	26.68	29.8401	Female	26	Yes	No
FD152	14.4	94.0005	Male	27	No	No
FD158	48.3	32.3254	Female	21	Yes	No
FD170	16.49	21.1723	Female	30	Yes	No
FD178	10.55	42.2478	Female	18	No	Yes
FD194	29.94	83.6131	Female	33	Yes	No
FD201	6.48	38.5824	Male	31	No	No
FD211	3.81	103.106	Female	31	Yes	No
FD214	6.88	19.7382	Female	19	No	No
FD218	48.54	91.5104	Female	26	Yes	No
FD220	48.96	166.901	Male	21	Yes	Yes
FD222	6.88	42.259	Female	20	No	No
FD279	6.89	80.477	Female	19	No	No
HD001	0	54.6071	Male	45
HD002	0	32.8598	Male	63
HD003	0	44.6524	Male	45
HD004	0	33.9731	Male	47
HD005	0	36.9849	Male	28
HD006	0	24.3802	Male	32
HD007	0	23.2266	Female	39
HD008	0	11.9135	Female	23
HD009	0	14.3159	Male	35
HD010	0	12.3064	Female	32
HD011	0	16.7082	Female	34
HD012	0	24.9026	Male	58
HD013	0	22.2748	Male	56
HD014	0	24.9028	Female	63
HD015	0	35.694	Male	29
HD016	0	13.4172	Male	55
HD017	0	40.4712	Female	70
HD018	0	11.4017	Female	58
HD019	0	26.673	Male	21
HD020	0	64.0203	Male	30
HD021	0	47.0615	Male	59
HD022	0	78.2855	Female	18
